# Supplementary material for: Unveiling CD59-Antibody Interactions to Design Paratope-Mimicking Peptides for Complement Modulation
Source: Int J Mol Sci. 2023 May 10;24(10):8561. doi: 10.3390/ijms24108561 (PMC10218266; doi:10.3390/ijms24108561)
Supplement: Supplementary file 1 [file ijms-24-08561-s001.zip]

Archive with 1 entries (1 files):
- ijms-2360221-supplementary.pdf
